# Supplementary material for: Trapdoor proof of work
Source: PeerJ Comput Sci. 2024 Jan 19;10:e1815. doi: 10.7717/peerj-cs.1815 (PMC10803084; doi:10.7717/peerj-cs.1815)
Supplement: Supplemental Information 1 [file peerj-cs-10-1815-s001.zip]

Archive with 9 entries (7 files):
- TPoW-main/
- TPoW-main/.gitignore
- TPoW-main/LICENSE
- TPoW-main/README.md
- TPoW-main/consensus/
- TPoW-main/consensus/chain.go
- TPoW-main/consensus/utils.go
- TPoW-main/consensus/worker.go
- TPoW-main/main.go
