# Supplementary material for: Trapdoor proof of work
Source: PeerJ Comput Sci. 2024 Jan 19;10:e1815. doi: 10.7717/peerj-cs.1815 (PMC10803084; doi:10.7717/peerj-cs.1815)
Supplement: Supplemental Information 1 [file peerj-cs-10-1815-s001.zip › TPoW-main/README.md]

# TPoW
Trapdoor Proof of Work testing code. The implementation of the cameleon hash function is copied from  https://github.com/julwil/chameleon_hash
